# Supplementary material for: A novel canine histiocytic sarcoma cell line: initial characterization and utilization for drug screening studies
Source: BMC Cancer. 2018 Mar 1;18:237. doi: 10.1186/s12885-018-4132-0 (PMC5831740; doi:10.1186/s12885-018-4132-0)
Supplement: Supplementary file 2 — Description of primary and secondary antibodies. (XLSX 27 kb) [file 12885_2018_4132_MOESM2_ESM.xlsx]

## Sheet: Sheet1
	Additional file 2
		Description of primary and secondary antibodies
			Antibodies	Catalog#	Clone	Host	Manufacturer
		Immunohistochemistry	CD3	A0452	polyclonal	Rabbit	Dako
			CD18	CD18 canine	CA16.3C10	Mouse	UC Davis
			CD79a	LS-C44954	HM57	Mouse	LSBio
			CD204	KT022	SRA-E5	Mouse	Transgenic Inc
			Vimentin	790-2917	V9	Mouse	Ventana
		Flow cytometry	CD3	MCA1774GA	CA17.2A12	Mouse	Serotec
			CD11c	MCA1778S	CA11.6A1	Mouse	UC Davis
			CD21	MCA1781R	CA2.1D6	Mouse	Serotec
			CD14	BOV2109	MM61A	Mouse	WSU MAC
			CD45	MCA1042GA	YKIX716.13	Rat	Serotec
			CD79a	LS-C44954	HM57	Mouse	LSBio
			CD172a	BOV2049	DH59B	Mouse	WSU MAC
			MHC II	17-590941	YKIX334.2	Rat	eBioscience
			MHC I	P-BOV2002	PG-PT85A	Mouse	WSU MAC
		Western Blot	SRC	2109	36D10	Rabbit	Cell Signaling
			p-SRC (Tyr418)	44-660G		Rabbit	Thermo Fisher
			ß-actin	3700S	8H10D10	Mouse	Cell Signaling
			IRDye 800CW	926-32210		Goat	LI-COR
			IRDye 680RD	926-68071		Goat	LI-COR
